# Supplementary material for: Ultradian oscillation in expression of four melatonin receptor subtype genes in the pineal gland of the grass puffer, a semilunar-synchronized spawner, under constant darkness
Source: Front Neurosci. 2015 Jan 30;9:9. doi: 10.3389/fnins.2015.00009 (PMC4311631; doi:10.3389/fnins.2015.00009)
Supplement: Supplementary file 1 [file Table1.XLS]

## Sheet: Sheet1
	Supplementary Table 1. Slope and correlation coefficient (r) of the standard curve and the intra- and inter-assay coefficients of variation (CVs) in each real-time PCR assay.
		Slope	r	Intra-assay CV (%)	Inter-assay CV (%)
	Mel1a1.4	–3.49 ± 0.03	–0.999 ± 0.001	4.0 ± 1.8	8.2
	Mel1a1.7	–3.38 ± 0.02	–0.999 ± 0.001	4.7 ± 0.5	7.7
	Mel1b	–3.34 ± 0.01	–0.999 ± 0.001	4.2 ± 1.8	3.8
	Mel1c	–3.71 ± 0.01	–0.998 ± 0.001	3.2 ± 0.7	14.8
	AANAT2	–3.29 ± 0.02	–0.998 ± 0.001	3.0 ± 1.2	6
